# Supplementary material for: The Impact of Metabolic Syndrome Components on Erectile Function in Patients with Type 2 Diabetes
Source: Metabolites. 2023 Apr 30;13(5):617. doi: 10.3390/metabo13050617 (PMC10222854; doi:10.3390/metabo13050617)
Supplement: Supplementary file 1 [file metabolites-13-00617-s001.zip]

Archive with 1 entries (1 files):
- metabolites-2251560-supplementary.pdf
